# Supplementary material for: Biallelic ADAM22 pathogenic variants cause progressive encephalopathy and infantile-onset refractory epilepsy
Source: Brain. 2022 Apr 4;145(7):2301–12. doi: 10.1093/brain/awac116 (PMC9337806; doi:10.1093/brain/awac116)
Supplement: awac116_Supplementary_Data [file awac116_supplementary_data.zip]

Archive with 2 entries (2 files):
- brain-2021-02009-File006.pdf
- brain-2021-02009-File007.pdf
